# Supplementary material for: Engineered CCR2 Cell Membrane-Wrapped Cepharanthine Liposomes for Potential Targeted Attenuation of Acute Lung Injury
Source: Cells. 2026 Feb 4;15(3):292. doi: 10.3390/cells15030292 (PMC12896890; doi:10.3390/cells15030292)
Supplement: Supplementary file 1 [file cells-15-00292-s001.zip]

Archive with 1 entries (1 files):
- cells-4121640-supplementary.pdf
